# Supplementary material for: Exploring Neuroprotective Potential of Bioactive Compounds Obtained from Artichoke By-Products by Pressurized Liquid Extraction via Response Surface Methodology
Source: Int J Mol Sci. 2026 Apr 30;27(9):4059. doi: 10.3390/ijms27094059 (PMC13164496; doi:10.3390/ijms27094059)
Supplement: Supplementary file 1 [file ijms-27-04059-s001.zip]

Archive with 1 entries (1 files):
- ijms-4213188-supplementary.pdf
